# Supplementary material for: The Effect of Degree of Milling on the Nutraceutical Content in Ecofriendly and Conventional Rice (Oryza sativa L.)
Source: Foods. 2020 Sep 15;9(9):1297. doi: 10.3390/foods9091297 (PMC7555660; doi:10.3390/foods9091297)
Supplement: Supplementary file 1 [file foods-09-01297-s001.zip]

Archive with 2 entries (2 files):
- foods-906860-Supp.docx
- Supplementary SDA Tables.xlsx
