# Supplementary material for: The Effect of Degree of Milling on the Nutraceutical Content in Ecofriendly and Conventional Rice (Oryza sativa L.)
Source: Foods. 2020 Sep 15;9(9):1297. doi: 10.3390/foods9091297 (PMC7555660; doi:10.3390/foods9091297)
Supplement: Supplementary file 1 [file foods-09-01297-s001.zip › Supplementary SDA Tables.xlsx]

## Sheet: Rice type identification
Box's M test result table
Box's M		1009.09
F	Approx.	5.77968
	df1	156
	df2	67362.4
	sig,	2.41705e-104
Tests null hypothesis of equal population covariance matrices.
Eigenvalue table
Function	Eigenvalue	% of variance	Cumulative %	Canonical correlation
1	4.050a	85.0512	85.0512	0.895536
2	.712a	14.9488	100	0.644856
Wilks' Lamda
Test of functions	Wilks' Lamda	Chi-square	df	Sig.
1 to 2	0.115673	331.098	24	8.70462e-56
2	0.584161	82.5183	11	4.799e-13
	Standardized Canonical Discriminant Function Coeffecients
	Function
	1	2
C14:0	0.851501	-1.0889
C17:0	0.319287	0.326719
C18:0	0.736592	-0.557354
C18:1n9c and t	-4.26068	2.29691
C18:3n3	1.52819	1.8906
C20:0	1.63532	-1.29969
C24:0	-1.29118	-0.0174466
p-Hydroxybenzoic acid	1.15825	0.192094
Gentisic acid	0.765097	0.749953
Caffeic acid	0.688881	0.621618
aT	1.88894	-2.42615
gT3	-1.32869	0.371053
	Canonical Discriminant Function Coefficient table
	Canonical discriminant function coefficients
	1	2
C14:0	35.4851	-45.3786
C17:0	34.4351	35.2366
C18:0	7.05407	-5.33757
C18:1n9c and t	-1.7986	0.969613
C18:3n3	18.8443	23.3131
C20:0	40.4369	-32.1377
C24:0	-14.4937	-0.195839
p-Hydroxybenzoic acid	7.54694	1.25165
Gentisic acid	27.4317	26.8888
Caffeic acid	11.8013	10.649
aT	0.843346	-1.0832
gT3	-1.15153	0.321579
(constant)	-13.519	-3.91396
Unstandardized coefficients.
	Functions at group centroids table
Region	Function
	1	2
OR	1.57744	0.979794
PFR	1.23524	-1.06262
CR	-2.81268	0.0828286
Unstandardized canonical discriminant functions evaluated at group means.

## Sheet: Rice DOM identification
Box's M test results table
Box's M		543.561
F	Approx.	2.62633
	df1	180
	df2	37369.8
	sig,	6.79536e-28
Tests null hypothesis of equal population covariance matrices.
Eigenvalues table
Function	Eigenvalue	% of variance	Cumulative %	Canonical correlation
1	18.719a	94.2885	94.2885	0.974313
2	1.019a	5.13038	99.4189	0.710341
3	.077a	0.38598	99.8049	0.266782
4	.034a	0.16967	99.9745	0.180516
5	.005a	0.0254737	100	0.0709346
a. First five canonical discriminat functions used for this analysis
Wilks' Lamda
Test of functions	Wilks' Lamda	Chi-square	df	Sig.
1 - 5	0.0224621	584.573	40	7.17803e-98
2 - 5	0.442921	125.412	28	2.73259e-14
3 - 5	0.894039	17.2489	18	0.50606
4 - 5	0.962546	5.87867	10	0.825352
5	0.994968	0.77684	4	0.941526
Standardized Canonical Discriminant Function Coeffecients
	Function
	1	2	3	4	5
C18:1n9c and t	0.689806	0.0526742	-1.32563	-1.59484	0.514701
C18:2n6c and t	0.430653	0.752333	0.155807	0.28839	0.659614
C18:3n3	-0.140883	-0.719973	1.19624	-0.460976	-0.513011
C20:1n9	-0.850482	1.43198	1.42173	1.47229	-0.775557
C24:0	0.493132	-1.6208	-0.864533	0.390217	-0.125611
p-coumaric acid	0.453611	0.170367	-0.265893	0.478907	0.734448
aT	1.12518	0.73691	-0.851428	-0.421665	-0.813577
aT3	-0.549731	-0.752637	0.856416	0.707407	1.17555
Canonical discriminant function coefficient table
	Canonical discriminant function coefficients
	1	2	3	4	5
C18:1n9c and t	0.638799	0.0487793	-1.2276	-1.47691	0.476642
C18:2n6c and t	0.59131	1.03299	0.213931	0.395976	0.905686
C18:3n3	-4.71265	-24.0836	40.0152	-15.42	-17.1606
C20:1n9	-37.9026	63.8175	63.361	65.614	-34.5635
C24:0	13.5329	-44.4791	-23.7251	10.7086	-3.4471
p-coumaric acid	3.47174	1.30392	-2.03503	3.66535	5.62115
aT	1.30416	0.854128	-0.986862	-0.488738	-0.94299
aT3	-1.09213	-1.49523	1.7014	1.40537	2.33541
(constant)	-11.6852	-0.920068	-1.98455	-1.70863	-4.93775
Unstandardized coefficients
Functions at group centroids table
DOM	Function
	1	2	3	4	5
BR	4.99721	-1.05393	0.329355	-0.160563	0.032522
5	4.12332	-0.629915	-0.258847	0.257654	-0.0582827
7	2.52797	1.32185	-0.29446	-0.0976824	0.0824135
9	-0.914159	1.22673	0.211436	-0.0774657	-0.113138
11	-4.54907	0.180464	0.266801	0.243798	0.0705343
13	-6.18528	-1.04519	-0.254285	-0.165741	-0.0140494
Unstandardized canonical discriminant functions evaluated at group means.
